# Supplementary material for: Income-related disparities in the value of health care in South Korea
Source: Health Aff Sch. 2025 Jul 22;3(8):qxaf145. doi: 10.1093/haschl/qxaf145 (PMC12359133; doi:10.1093/haschl/qxaf145)
Supplement: qxaf145_Supplementary_Data [file qxaf145_supplementary_data.zip]

Archive with 5 entries (5 files):
- coi_disclosure_Do.docx
- coi_disclosure_Eggleston.docx
- HAS_coi_disclosure_Park.docx
- HAS_R1_Appendix_Value of care by income in Korea.docx
- coi_disclosure_Cutler.docx
